# Supplementary material for: Exploring Propolis as a Sustainable Bio-Preservative Agent to Control Foodborne Pathogens in Vacuum-Packed Cooked Ham
Source: Microorganisms. 2024 Apr 30;12(5):914. doi: 10.3390/microorganisms12050914 (PMC11124515; doi:10.3390/microorganisms12050914)
Supplement: Supplementary file 1 [file microorganisms-12-00914-s001.zip]

Archive with 1 entries (1 files):
- microorganisms-2942243-supplementary.pdf
